# Supplementary material for: Dear Enemies Elicit Lower Androgen Responses to Territorial Challenges than Unfamiliar Intruders in a Cichlid Fish
Source: PLoS One. 2015 Sep 17;10(9):e0137705. doi: 10.1371/journal.pone.0137705 (PMC4574975; doi:10.1371/journal.pone.0137705)
Supplement: S1 Dataset — (XLS) [file pone.0137705.s001.xls]

## Sheet: Dear enemy data
Fish ID		11 - Ketotestosterone					Fight Duration									Fight Latency									Fight Frequency									Escalation of Fights										Display Latency
ID		Str KT day 1	Str KT day 4	Ngh KT day 1	Ngh KT day 4		Str_Fight_Dur_d1	Str_Fight_Dur_d2	Str_Fight_Dur_d3	Str_Fight_Dur_d4	Ngh _Fight_Dur_d1	Ngh _Fight_Dur_d2	Ngh _Fight_Dur_d3	Ngh _Fight_Dur_d4		Str _Fight_L_d1	Str _Fight_L_d2	Str _Fight_L_d3	Str _Fight_L_d4	Ngh _Fight_L_d1	Ngh _Fight_L_d2	Ngh _Fight_L_d3	Ngh _Fight_L_d4		Str _Fight_Fr_d1	Str _Fight_Fr_d2	Str _Fight_Fr_d3	Str _Fight_Fr_d4	Ngh _Fight_Fr_d1	Ngh _Fight_Fr_d2	Ngh _Fight_Fr_d3	Ngh _Fight_Fr_d4		Str _Escal_d1	Str _Escal_d2	Str _Escal_d3	Str _Escal_d4	Ngh _Escal_d1	Ngh _Escal_d2	Ngh _Escal_d3	Ngh _Escal_d4		Latency Index=Resident/(Resident+Intruder)	Id_Str_Display_L1	Id_Str_Display_L2	Id_Str_Display_L3	Id_Str_Display_L4	Id_Ngh_Display_L1	Id_Ngh_Display_L2
484		5.70567	1.88748	1.62876	3.69549		0	0	0	0	1.12385	0	0	1.65321		2.77887	2.77887	2.77887	2.77887	2.05385	2.77887	2.77887	2.49734		0	0	0	0	0.778151	0	0	1.11394		36.3462	27.8438	39.6667	22.5116	23.46	23.8846	49.92	25.5102			0.323758	0.259362	0.338179	0.394463	0.414877	0.338645
35A			0.887097	0.449483	0.408		0	0	0	0	2.17609	0	0	0		2.77887	2.77887	2.77887	2.77887	2.01368	2.77887	2.77887	2.77887		0	0	0	0	1.41497	0	0	0		0	0	0	0	20.4255	5.71429	23.2222	0			0.5	0.175393	0.246378	0.312788	0.64034	0.266299
35E		2.14984	1.08651		1.12149		0	0	0	1.7356	0	1.96095	0.977724	0		2.77887	2.77887	2.77887	2.58894	2.77887	1.97635	2.75328	2.77887		0	0	0	1.23045	0	1.51851	0.69897	0		14.5833	15.4839	33.55	37.4933	3.17647	35.3571	26.4906	39.7959			0	0.263779	0	0	0.255649	0
5B2		10.8358	0.12	1.30894	0.188983		0	0	1.91222	0	0	1.72346	1.7356	2.0306		2.77887	2.77887	1.92737	2.77887	2.77887	2.59802	2.58444	2.30664		0	0	1.54407	0	0	1.23045	1.32222	1.49136		33.3793	37.3491	91.2676	38.0882	23.3194	45.5233	81.0667	47.5165			0	0.200978	0.356171	0	0.303259	0
6FA		4.99273	1.36013	4.54223	0.399656		0	0	0	0	0	0	0	0		2.77887	2.77887	2.77887	2.77887	2.77887	2.77887	2.77887	2.77887		0	0	0	0	0	0	0	0		11.1222	21.4375	8.14286	11.2391	25.5319	11.193	32.4571	14.5			0.293664	0	0.316672	0	0	0
79C		3.53288	0.492227	4.85528	0.49465		1.92788	0	0	0	0	0	0	0		2.14208	2.77887	2.77887	2.77887	2.77887	2.77887	2.77887	2.77887		1.43136	0	0	0	0	0	0	0		53.6235	11.1358	28.28	22.3056	19.2184	5.05102	45.8654	28.4058			0	0.200978	0.198957	0.33469	0.35935	0.33329
A11		1.20855			0.544931		1.11394	0	0	0	1.59218	0	0	0		2.2833	2.77887	2.77887	2.77887	2.54962	2.77887	2.77887	2.77887		0.477121	0	0	0	1.17609	0	0	0		11.7857	0	19.25	16.2857	15.2727	0	0	0			0	0.268981	0.35134	0.109705	0.460973	0.50583
A35			0.244347	1.2432	0.337374		0	0	0	0	2.36717	2.27531	2.21537	2.18384		2.77887	2.77887	2.77887	2.77887	1.69548	1.8293	1.233	1.33846		0	0	0	0	1.60206	1.5682	1.59106	1.51851		45.15	56.4103	39.0857	41.3333	42.6	30.4412	17.2024	24.2963			0.382453	0	0.172624	0	0.471429	0.500553
B89		7.49416	0.727399	6.4216	0.649895		0	0	0	1.21219	2.30406	1.45025	0	0		2.77887	2.77887	2.77887	2.57089	1.62221	1.49136	2.77887	2.77887		0	0	0	0.477121	1.36173	0.845098	0	0		40.56	77.6522	75.1746	83.2059	21.5833	49.9245	64.8312	64.8312			0.412526	0.277869	0.208584	0	0.64002	0
B99							0	0	2.00945	0	0	2.18213	0	0.342423		2.77887	2.77887	1.88818	2.77887	2.77887	1.90255	2.77887	2.29425		0	0	1.4624	0	0	1.50515	0	0.30103		43.2353	59.3182	37.4512	54.7941	0	0	0	0			0.166798	0.188016	0	0.311162	1	0.279807
C53		2.40198	0.374752	4.94065	0.428958		0	1.89818	1.85794	0	0.90309	0	0	0		2.77887	2.40278	1.69636	2.77887	1.92583	2.77887	2.77887	2.77887		0	1.30103	1.38021	0	0.60206	0	0	0		4.04938	42.5316	57.8636	4.09091	20.2247	25.4717	11.5238	7.31818			0.265469	0.259744	0.474805	0.279042	0.412011	0.238269
DCF			8.2674	1.3903	0.302753		1.79379	0	0	0	0	0	0	0		2.28668	2.77887	2.77887	2.77887	2.77887	2.77887	2.77887	2.77887		1.20412	0	0	0	0	0	0	0		124.211	15.4167	32.4	36.3	32.64	29.4915	33	43.5			0.477687	0	0.213841	0.235777	0.299395	0.166798
EDE							0	0	0	0	1.66932	1.86923	1.85126	2.03302		2.77887	2.77887	2.77887	2.77887	1.99078	1.52892	1.15229	1.13354		0	0	0	0	1.25527	1.39794	1.41497	1.47712		16.2254	4.11429	15.3061	33.6346	0	57.76	56.9333	70.8333			0.190325	0	0	0	0.358385	0
F3E		1.82967	2.80669		1.0387		0	0	0	0	2.18808	0	0	1.04922		2.77887	2.77887	2.77887	2.77887	2.12483	2.77887	2.77887	2.28803		0	0	0	0	1.23045	0	0	0.30103		61.9385	16.5	0	21.4773	33.4545	7.26923	3.11538	8.21053			0.346398	0.35006	0	0.273344	0.483089	0.200978
O58		5.62956	1.56629	1.50054	0.936002		0	0	1.51322	0	1.30103	1.47567	0	0		2.77887	2.77887	2.68655	2.77887	2.69923	2.74842	2.77887	2.77887		0	0	0.30103	0	0.69897	0.477121	0	0		56.6914	26.3377	34.6415	74.3519	12.2927	38.5588	62.8732	86.4			0	0	0	0.190325	0	0.269665
Legend: Str=Stranger Intruder; Ngh=Neighbour Intruder
[truncated: 36 more columns]
